# Supplementary material for: Rapid Generation of Barley Homozygous Transgenic Lines Based on Microspore Culture: HvPR1 Overexpression as an Example
Source: Int J Mol Sci. 2023 Mar 3;24(5):4945. doi: 10.3390/ijms24054945 (PMC10003194; doi:10.3390/ijms24054945)
Supplement: Supplementary file 1 [file ijms-24-04945-s001.zip]

Archive with 1 entries (1 files):
- ijms-2122155-supplementary.pdf
